# Supplementary material for: Effects of Brazilian Pepper Tree (Schinus terebinthifolius Raddi) Ethanolic Leaf Extract on Growth Performance and Expression of Intestinal Immune-Related Genes in Nile Tilapia (Oreochromis niloticus)
Source: Biology (Basel). 2026 Mar 15;15(6):476. doi: 10.3390/biology15060476 (PMC13024724; doi:10.3390/biology15060476)
Supplement: Supplementary file 1 [file biology-15-00476-s001.zip]

Archive with 1 entries (1 files):
- biology-4146858-supplementary.pdf
